# Supplementary material for: Proteomic Approach during the Induction of Somatic Embryogenesis in Coffea canephora
Source: Plants (Basel). 2023 Dec 7;12(24):4095. doi: 10.3390/plants12244095 (PMC10748034; doi:10.3390/plants12244095)
Supplement: Supplementary file 1 [file plants-12-04095-s001.zip]

Archive with 2 entries (2 files):
- Supplementary 1.pdf
- Table S1.pdf
